# Supplementary material for: The effect of Ingenol-B on the suppressive capacity of elite suppressor HIV-specific CD8+ T cells
Source: PLoS One. 2017 May 3;12(5):e0174516. doi: 10.1371/journal.pone.0174516 (PMC5414940; doi:10.1371/journal.pone.0174516)
Supplement: S2 Dataset — (XLSX) [file pone.0174516.s011.xlsx]

## Sheet: CD69
	NT	D	BRYO 10	BRYO 1	PRO	JQ1	ING	PMA	BRYO 10/JQ1	BRYO 1/JQ1	PRO/JQ1	ING/JQ1
HD1	1.36	1.02	99.7	99.7	32.3	0.91	99.3	96.7	99.9	99.8	91	99.7
HD2	3.07	0.75	98.2	99.1	88.7	0.94	98.2	92.6	99.7	99.5	79.2	99.2
HD3	1.6	2.49	98.8	98.8	85.6	1.26	97	91.6	99.8	99.6	67.8	99.4
HD4	1.35	1.16	91	99.4	97.3	1.42	95.3	84.6	99.6	99.9	90	98.7
HD5	1.07	1.12	99.3	88.3	43.6	2.24	99.3	98.8	99.2	95.9	56.7	98.8
HD6	2.62	1.92	99.7	89.4	78.7	2.22	99.4	99.5	99.8	99.1	76.6	99.6
HD7	3.24	3.12	99.9	74.3	41.8	2.71	99.7	99.7	99.9	88.7	37.5	99.1
HD8	6.64	6.69	96.7	70.1	40.7	5.04	97.9	97.5	98.3	90.4	48.2	97.8
	Abbreviated	Full Text
	NT	No Treatment
	D	DMSO
	BRYO 10	Bryostatin (10nM)
	BRYO 1	Bryostatin (1nM)
	PRO	Prostratin
	JQ1	JQ1
	ING	Ingenol (100nM)
	PMA	PMA
	BRYO 10/JQ1	Bryostatin (10nM)/JQ1
	BRYO 1/JQ1	Bryostatin(1nM)/JQ1
	PRO/JQ1	Prostratin/JQ1
	ING/JQ1	Ingenol/JQ1

## Sheet: Annexin V
	NT	D	BRYO 10	BRYO 1	PRO	JQ1	ING	PMA	BRYO 10/JQ1	BRYO 1/JQ1	PRO/JQ1	ING/JQ1
HD1	0.54	0.57	1.33	0.8	0.47	0.58	2.04	1.94	2.93	2.21	1.22	4.75
HD2	1.14	1.466	2.45	1.602	1.792	2.147	4.19	4.3	5.32	3.434	2.299	5.97
HD3	0.571	1.018	3.06	1.993	1.286	0.82	2.65	1.59	1.93	2.16	2.33	69.7
HD4	1.35	1.288	5.45	1.44	2.37	2.09	7.06	6.52	5.04	1.93	2.24	7.59
HD5	4.995	4.061	6.78	3.572	4.713	3.019	6.13	9.02	6.71	5.98	9.989	7.43
HD6	1.59	1.12	2.06	1.82	0.99	2.03	4.1	2.59	2.51	1.71	1.7	4.76
HD7	4.426	4.102	7.08	9.514	3.43	4.88	4.24	8.32	8.18	10.027	5.242	3.06
HD8	1.024	1.829	12.08	4.17	1.64	2.186	9.35	10.17	8.54	2.68	3.297	10.15
	Abbreviated	Full Text
	NT	No Treatment
	D	DMSO
	BRYO 10	Bryostatin (10nM)
	BRYO 1	Bryostatin (1nM)
	PRO	Prostratin
	JQ1	JQ1
	ING	Ingenol (100nM)
	PMA	PMA
	BRYO 10/JQ1	Bryostatin (10nM)/JQ1
	BRYO 1/JQ1	Bryostatin(1nM)/JQ1
	PRO/JQ1	Prostratin/JQ1
	ING/JQ1	Ingenol/JQ1

## Sheet: CD8 Normalized to NT
	NT	D	BRYO 10	BRYO 1	PRO	JQ1	ING	PMA	BRYO 10/JQ1	BRYO 1/JQ1	PRO/JQ1	ING/JQ1
HD1	1	0.996009	0.92891	0.971938	0.991769	1.01883	1.04976	1.00549	0.856822	1.01946	1.05899	0.992766
HD2	1	1.03252	0.929955	0.975095	1.05569	1.14095	1.01868	1.00623	1.0083	1.10533	1.18039	1.0671
HD3	1	0.988199	0.869867	0.957	1.05706	1.05609	0.915616	0.910928	0.903168	1.01471	1.0915	1.02134
HD4	1	0.99878	0.867887	0.920061	0.896262	0.89672	0.846987	0.844088	0.84836	0.956979	0.998169	0.966438
HD5	1	0.985517	0.835379	0.87916	0.974682	1.02687	0.895854	0.804865	0.753897	0.842233	0.919071	0.773577
HD6	1	0.981396	0.914165	0.954965	0.986656	1.01989	0.950731	0.928406	0.841288	0.86913	0.891455	0.828329
HD7	1	1.03535	1.02121	1.00707	1.05486	1.11793	1.08343	1.05882	1.00057	0.950792	1.08456	0.982749
HD8	1	1.041	1.11911	1.18491	1.23514	1.164	1.08938	1.1845	1.13633	1.08836	1.2335	1.0531
	Abbreviated	Full Text
	NT	No Treatment
	D	DMSO
	BRYO 10	Bryostatin (10nM)
	BRYO 1	Bryostatin (1nM)
	PRO	Prostratin
	JQ1	JQ1
	ING	Ingenol (100nM)
	PMA	PMA
	BRYO 10/JQ1	Bryostatin (10nM)/JQ1
	BRYO 1/JQ1	Bryostatin(1nM)/JQ1
	PRO/JQ1	Prostratin/JQ1
	ING/JQ1	Ingenol/JQ1

## Sheet: CD3 Normalized to NT
	NT	D	BRYO 10	BRYO 1	PRO	JQ1	ING	PMA	BRYO 10/JQ1	BRYO 1/JQ1	PRO/JQ1	ING/JQ1
HD1	1	0.984904	0.657647	0.845644	0.992321	0.99509	0.913602	0.33107	0.39532	0.693638	0.762066	0.634455
HD2	1	0.98448	0.637391	0.809684	0.972822	1.02231	0.905879	0.392719	0.674367	0.96095	1.20176	1.05693
HD3	1	1.01635	0.612114	0.752262	0.894248	0.990566	0.655895	0.335978	0.627836	0.772048	0.939529	0.798752
HD4	1	1.09656	0.625389	0.723009	0.598061	0.560153	0.751337	0.422627	0.467235	0.757273	0.876168	0.744284
HD5	1	0.90867	0.578504	0.78658	0.877791	0.865796	0.806651	0.3481	0.589549	0.731354	0.786817	0.775178
HD6	1	0.876064	0.605623	0.810291	0.81919	0.862652	0.807583	0.370389	0.582022	0.704669	0.762961	0.696544
HD7	1	1.07391	0.79581	0.966857	1.05524	1.19009	0.985905	0.538286	0.879619	0.958857	1.17714	0.926095
HD8	1	1.03976	0.830398	1.00528	1.1223	1.19124	1.11701	0.582788	0.915199	0.889784	1.14721	1.11173
	Abbreviated	Full Text
	NT	No Treatment
	D	DMSO
	BRYO 10	Bryostatin (10nM)
	BRYO 1	Bryostatin (1nM)
	PRO	Prostratin
	JQ1	JQ1
	ING	Ingenol (100nM)
	PMA	PMA
	BRYO 10/JQ1	Bryostatin (10nM)/JQ1
	BRYO 1/JQ1	Bryostatin(1nM)/JQ1
	PRO/JQ1	Prostratin/JQ1
	ING/JQ1	Ingenol/JQ1

## Sheet: %PD1
	NT	D	BRYO 10	BRYO 1	PRO	JQ1	ING	PMA	BRYO 10/JQ1	BRYO 1/JQ1	PRO/JQ1	ING/JQ1
HD1	0.17	0.2	0.64	0.3	0.26	0.24	1.28	1.19	0.8	0.42	0.27	2.38
HD2	0.3	0.58	1.33	0.88	1.44	1.33	2.4	3.65	2.22	1.17	1.64	2.63
HD3	0.043	0.083	0.16	0.16	0.26	0.19	0.56	0.52	0.43	0.49	0.39	1.51
HD4	0.15	0.23	2.68	0.25	0.28	0.25	2.92	3.24	1.57	0.2	0.33	2.96
HD5	0.67	0.56	2.71	0.94	0.61	0.56	2.56	4.8	2.09	1.15	0.78	2.49
HD6	0.79	0.37	0.74	0.26	0.3	0.98	2.1	1.59	1.23	0.39	0.42	2.1
HD7	0.097	0.08	0.33	0.18	0.21	0.11	0.45	0.39	0.3	0.081	0.21	0.92
HD8	0.3	0.4	6.78	0.73	0.23	0.28	4.23	5.12	3.4	1.04	0.14	3.71
	Abbreviated	Full Text
	NT	No Treatment
	DMSO	DMSO
	BRYO 10	Bryostatin (10nM)
	BRYO 1	Bryostatin (1nM)
	PRO	Prostratin
	JQ1	JQ1
	ING	Ingenol (100nM)
	PMA	PMA
	BRYO 10/JQ1	Bryostatin (10nM)/JQ1
	BRYO 1/JQ1	Bryostatin(1nM)/JQ1
	PRO/JQ1	Prostratin/JQ1
	ING/JQ1	Ingenol/JQ1
