# Supplementary material for: The effect of Ingenol-B on the suppressive capacity of elite suppressor HIV-specific CD8+ T cells
Source: PLoS One. 2017 May 3;12(5):e0174516. doi: 10.1371/journal.pone.0174516 (PMC5414940; doi:10.1371/journal.pone.0174516)
Supplement: S3 Dataset — (XLSX) [file pone.0174516.s012.xlsx]

## Sheet: %CD69
	NT	D	BRYO 10	BRYO 1	PRO	JQ1	ING	PMA	BRYO 10/JQ1	BRYO 1/JQ1	PRO/JQ1	ING/JQ1
HD1	0.77	0.81	99.9	99.7	49.4	1.63	99.6	99.8	99.9	99.8	96.9	99.7
HD2	2.69	2.25	99.5	99.5	98.6	3.61	96.9	98.4	99.1	99.8	97.4	95.2
HD3	1.37	1.14	99.5	99.5	97.6	3.01	93.5	97	99.9	99.7	96.4	99.1
HD4	3.34	3.2	99.1	99.6	99.4	5.45	94.9	96.1	99.1	99.9	97.9	96.6
HD5	9.56	7.2	92.4	96.2	89.3	10.7	90	92.8	91	96.8	89.7	85.5
HD6	0.79	0.5	99.5	88.3	91.5	2.86	99.6	99.4	99.6	98.2	90.9	99.6
HD7	2.78	1.43	99.6	90.7	93.2	3.32	99.8	99.7	99.7	97.8	90.9	99.6
HD8	2.39	2.13	90.5	87.1	82.2	1.72	91.6	92.9	92	97.4	87.1	91.4
	Abbreviated	Full Text
	NT	No Treatment
	D	DMSO
	BRYO 10	Bryostatin (10nM)
	BRYO 1	Bryostatin (1nM)
	PRO	Prostratin
	JQ1	JQ1
	ING	Ingenol (100nM)
	PMA	PMA
	BRYO 10/JQ1	Bryostatin (10nM)/JQ1
	BRYO 1/JQ1	Bryostatin(1nM)/JQ1
	PRO/JQ1	Prostratin/JQ1
	ING/JQ1	Ingenol/JQ1

## Sheet: %Annexin V
	NT	D	BRYO 10	BRYO 1	PRO	JQ1	ING	PMA	BRYO 10/JQ1	BRYO 1/JQ1	PRO/JQ1	ING/JQ1
HD1	1.19	1.04	2.23	1.097	1.55	1.7	3.86	3.89	4.11	3.65	2.51	6.42
HD2	1.843	2.15	6.08	2.304	3.468	3.7	10.04	10.2	11.49	9.65	5.847	17.93
HD3	1.19	1.322	2.742	2.594	4.84	1.808	4.96	3.75	5.76	6.21	4.55	11.28
HD4	2.09	1.74	9.79	2.258	3.3	1.69	13.39	14.21	10.6	6.84	5.42	17.4
HD5	1.98	4.55	28.4	11.59	16.359	8.376	25.3	23	25.3	12.854	40.04	26.7
HD6	1.091	1.99	0.42	7.95	5.211	6.283	0.49	5.77	6.38	3.725	2.267	7.71
HD7	1.83	0.91	0.98	0.57	0.366	1.28	0.619	0.45	1.82	2.43	1.742	3.831
HD8	1.59	1.46	5.87	2.07	0.8	0.72	6.8	7.37	6.21	2.7	1.56	5.41
	Abbreviated	Full Text
	NT	No Treatment
	D	DMSO
	BRYO 10	Bryostatin (10nM)
	BRYO 1	Bryostatin (1nM)
	PRO	Prostratin
	JQ1	JQ1
	ING	Ingenol (100nM)
	PMA	PMA
	BRYO 10/JQ1	Bryostatin (10nM)/JQ1
	BRYO 1/JQ1	Bryostatin(1nM)/JQ1
	PRO/JQ1	Prostratin/JQ1
	ING/JQ1	Ingenol/JQ1

## Sheet: CD8 Normalized to NT
	NT	D	BRYO 10	BRYO 1	PRO	JQ1	ING	PMA	BRYO 10/JQ1	BRYO 1/JQ1	PRO/JQ1	ING/JQ1
HD1	1	1.03044	1.0533	1.07859	1.0343	1.03615	1.09888	1.01843	1.07402	1.12075	1.10946	1.11689
HD2	1	1.01074	1.01766	0.968135	0.980699	1.01111	1.0142	1.01657	0.98689	0.993081	0.99126	0.95539
HD3	1	1.00788	1.05794	1.0195	1.10051	0.995312	1.07107	1.02475	1.01069	1.02644	1.06807	1.00544
HD4	1	0.997403	1.07711	1.05493	1.02917	1.01978	1.05094	1.02097	1.04295	1.04335	1.01418	0.927887
HD5	1	1.0432	0.841244	1.00784	1.08639	1.05929	0.768606	0.783877	0.777411	0.977163	1.08213	0.73105
HD6	1	0.978919	0.972552	1.04895	1.01768	0.96944	0.863186	0.922609	0.946095	1.00396	0.993775	0.998161
HD7	1	0.9785	1.0551	1.05926	1.01283	0.980668	1.04065	0.95682	0.928636	0.97579	0.908582	0.92972
HD8	1	0.997298	0.981268	1.04737	1.11762	1.03836	0.933898	0.884366	0.951189	0.89139	0.958213	0.842039
	Abbreviated	Full Text
	NT	No Treatment
	D	DMSO
	BRYO 10	Bryostatin (10nM)
	BRYO 1	Bryostatin (1nM)
	PRO	Prostratin
	JQ1	JQ1
	ING	Ingenol (100nM)
	PMA	PMA
	BRYO 10/JQ1	Bryostatin (10nM)/JQ1
	BRYO 1/JQ1	Bryostatin(1nM)/JQ1
	PRO/JQ1	Prostratin/JQ1
	ING/JQ1	Ingenol/JQ1

## Sheet: CD3 Normalized to NT
	NT	D	BRYO 10	BRYO 1	PRO	JQ1	ING	PMA	BRYO 10/JQ1	BRYO 1/JQ1	PRO/JQ1	ING/JQ1
HD1	1	0.993785	0.543367	0.740935	0.964874	0.987463	0.730559	0.411673	0.515861	0.722021	0.959038	0.665388
HD2	1	1.00787	0.49902	0.621434	0.914595	0.959257	0.637382	0.367118	0.403851	0.503153	0.727899	0.466512
HD3	1	1.00714	0.490388	0.660731	0.857916	1.00063	0.5946	0.382761	0.454512	0.631526	0.857128	0.457611
HD4	1	0.985558	0.51676	0.758647	0.938429	1.02912	0.650541	0.400273	0.466362	0.581659	0.736182	0.38387
HD5	1	1.02524	0.577363	0.836495	1.00094	1.03762	0.516225	0.402728	0.478915	0.755918	0.991691	0.455871
HD6	1	1.02459	0.685603	0.962377	1.01751	1.03669	0.605699	0.5271	0.621904	0.883591	1.065	0.775191
HD7	1	1.00828	0.633551	0.815904	0.933333	1.01416	0.693246	0.504357	0.542702	0.692593	0.765359	0.546841
HD8	1	1.02343	0.646111	0.901031	1.06692	1.10084	0.731959	0.500469	0.606186	0.771509	0.846111	0.557076
	Abbreviated	Full Text
	NT	No Treatment
	D	DMSO
	BRYO 10	Bryostatin (10nM)
	BRYO 1	Bryostatin (1nM)
	PRO	Prostratin
	JQ1	JQ1
	ING	Ingenol (100nM)
	PMA	PMA
	BRYO 10/JQ1	Bryostatin (10nM)/JQ1
	BRYO 1/JQ1	Bryostatin(1nM)/JQ1
	PRO/JQ1	Prostratin/JQ1
	ING/JQ1	Ingenol/JQ1

## Sheet: %PD1
	NT	D	BRYO 10	BRYO 1	PRO	JQ1	ING	PMA	BRYO 10/JQ1	BRYO 1/JQ1	PRO/JQ1	ING/JQ1
HD1	0.27	0.22	0.18	0.057	0.11	0.33	0.32	0.29	0.4	0.3	0.3	0.83
HD2	0.41	0.47	1.6	0.26	0.66	0.42	2.79	3.07	1.61	0.48	0.52	6.24
HD3	0.39	0.29	0.89	0.44	1.05	0.35	1.38	1.08	1.24	0.96	1.43	2.09
HD4	0.4	0.26	2.7	0.074	0.47	0.27	4.65	4.68	2.95	0.31	0.43	4.93
HD5	0.64	0.41	14.5	1.4	1.3	0.68	15.9	25.2	16.4	0.54	2.18	19.9
HD6	0.49	0.28	1.18	0.53	0.63	0.39	0.21	2.96	2.07	0.81	1.61	5.63
HD7	0.29	0.36	0.7	0.57	0.46	0.56	0.89	0.71	0.63	0.54	0.36	1.23
HD8	0.8	0.45	4.19	0.92	1.34	0.91	3.96	3.85	2.73	1.16	0.5	3.17
	Abbreviated	Full Text
	NT	No Treatment
	D	DMSO
	BRYO 10	Bryostatin (10nM)
	BRYO 1	Bryostatin (1nM)
	PRO	Prostratin
	JQ1	JQ1
	ING	Ingenol (100nM)
	PMA	PMA
	BRYO 10/JQ1	Bryostatin (10nM)/JQ1
	BRYO 1/JQ1	Bryostatin(1nM)/JQ1
	PRO/JQ1	Prostratin/JQ1
	ING/JQ1	Ingenol/JQ1
