# Supplementary material for: The effect of Ingenol-B on the suppressive capacity of elite suppressor HIV-specific CD8+ T cells
Source: PLoS One. 2017 May 3;12(5):e0174516. doi: 10.1371/journal.pone.0174516 (PMC5414940; doi:10.1371/journal.pone.0174516)
Supplement: S4 Dataset — (XLSX) [file pone.0174516.s013.xlsx]

## Sheet: %CD69
	NT	D	BRYO 10	BRYO 1	PRO	JQ1	ING	PMA	BRYO 10/JQ1	BRYO 1/JQ1	PRO/JQ1	ING/JQ1
HD1	7.54	5.87	98.8	86.5	6.99	8.23	99.2	91.7	99.3	95.6	6.82	97.2
HD2	20.3	18	95.7	86.9	27	19.9	95	84.5	96.7	94	21.6	86.7
HD3	13.8	20.3	97.4	59.9	17.1	9.42	95.6	84.3	96.9	80.5	15.7	96.1
HD4	11.1	11.3	96.1	80.6	35.3	10.6	96.9	85.3	98.9	91.7	17.8	94.9
HD5	1.21	2	92.8	17.9	3.25	4.35	89.9	89.1	88.8	44.4	4.63	70.9
HD6	3.84	1.26	96	11.3	2.92	2.5	95.6	99.5	97.6	45.6	5.78	78.2
HD7	3.27	7.72	94.1	20.5	7.32	3.13	93	99.5	91.2	32.4	7.98	76.5
HD8	3.52	5.04	80.8	23.6	7.14	3.36	73.2	94.4	79.2	47.1	6.42	64.1
	Abbreviated	Full Text
	NT	No Treatment
	D	DMSO
	BRYO 10	Bryostatin (10nM)
	BRYO 1	Bryostatin (1nM)
	PRO	Prostratin
	JQ1	JQ1
	ING	Ingenol (100nM)
	PMA	PMA
	BRYO 10/JQ1	Bryostatin (10nM)/JQ1
	BRYO 1/JQ1	Bryostatin(1nM)/JQ1
	PRO/JQ1	Prostratin/JQ1
	ING/JQ1	Ingenol/JQ1

## Sheet: %Annexin V
	NT	D	BRYO 10	BRYO 1	PRO	JQ1	ING	PMA	BRYO 10/JQ1	BRYO 1/JQ1	PRO/JQ1	ING/JQ1
HD1	1.673	1.133	2.75	2.06	0.84	0.93	2.96	5.88	2.62	6.71	1.113	3.45
HD2	9.88	8.95	11.9	14.94	9.52	8.56	23.28	26.4	19.84	28	8.13	15.39
HD3	2.26	1.91	3.85	2.32	2.49	2.06	4.79	8.34	5.62	32.02	45.78	84.5
HD4	4.02	4.75	16.89	7.55	5.51	4.09	82.7	30.3	15.16	12.34	5.38	31.6
HD5	0.64	0.63	10.67	0.86	0.55	0.64	12.6	19.06	13.51	2.05	1.17	9.87
HD6	1.15	1.85	2.05	0.97	7.59	55.23	7.37	19.8	4.16	4.86	1.34	5.23
HD7	2.17	3.05	2.62	0.96	2.38	0.97	8.55	4.47	5.9	2.18	2.42	7.45
HD8	1.62	1.1	5.34	0.97	1.26	1.18	4.46	9.21	2.59	2.09	0.75	4.79
	Abbreviated	Full Text
	NT	No Treatment
	D	DMSO
	BRYO 10	Bryostatin (10nM)
	BRYO 1	Bryostatin (1nM)
	PRO	Prostratin
	JQ1	JQ1
	ING	Ingenol (100nM)
	PMA	PMA
	BRYO 10/JQ1	Bryostatin (10nM)/JQ1
	BRYO 1/JQ1	Bryostatin(1nM)/JQ1
	PRO/JQ1	Prostratin/JQ1
	ING/JQ1	Ingenol/JQ1

## Sheet: CD8 Normalized to NT
	NT	D	BRYO 10	BRYO 1	PRO	JQ1	ING	PMA	BRYO 10/JQ1	BRYO 1/JQ1	PRO/JQ1	ING/JQ1
HD1	1	0.961968	0.974202	0.954388	0.887633	0.977394	1.21277	1.52035	0.976995	1.07939	0.866755	1.05851
HD2	1	0.988456	1.01799	1.02968	0.967316	0.989055	1.16717	1.35292	0.990255	1.06792	0.936282	0.966867
HD3	1	0.998688	1.00029	0.908136	0.994167	1.00802	1.15121	1.58778	1.09813	1.12205	1.02566	1.29119
HD4	1	0.985088	0.965808	0.964754	0.98795	1.01792	1.16373	1.1089	1.04459	1.06266	0.973641	1.12683
HD5	1	0.976008	0.828265	0.867717	0.955444	0.991541	0.873478	0.985634	0.817691	0.99103	0.95311	0.781084
HD6	1	1.04719	1.0367	0.93859	1.06907	1.0968	1.16537	1.23838	1.18161	1.133	0.984572	1.04336
HD7	1	0.968071	0.666667	0.694453	0.939578	0.708194	0.887239	0.884207	0.892897	0.844801	0.917046	0.853996
HD8	1	0.998878	0.981413	0.936709	1.01066	1.04791	0.942958	1.35852	0.979891	1.00144	0.991988	0.907787
	Abbreviated	Full Text
	NT	No Treatment
	D	DMSO
	BRYO 10	Bryostatin (10nM)
	BRYO 1	Bryostatin (1nM)
	PRO	Prostratin
	JQ1	JQ1
	ING	Ingenol (100nM)
	PMA	PMA
	BRYO 10/JQ1	Bryostatin (10nM)/JQ1
	BRYO 1/JQ1	Bryostatin(1nM)/JQ1
	PRO/JQ1	Prostratin/JQ1
	ING/JQ1	Ingenol/JQ1

## Sheet: CD3 Normalized to NT
	NT	D	BRYO 10	BRYO 1	PRO	JQ1	ING	PMA	BRYO 10/JQ1	BRYO 1/JQ1	PRO/JQ1	ING/JQ1
HD1	1	1.04447	0.889122	0.903596	1.0465	1.37121	1.2693	0.667824	1.05979	1.01703	1.08101	1.21494
HD2	1	1.07023	0.907296	0.932044	1.04926	1.23438	1.04548	0.651895	0.927328	0.945321	1.0216	1.07017
HD3	1	1.07414	0.748692	0.8295	0.93374	1.04096	0.922072	0.585106	0.876891	0.917703	1.03063	1.16479
HD4	1	1.01028	0.705566	0.699873	1.01797	1.12914	0.879507	0.504797	0.862692	0.903806	0.979022	1.11406
HD5	1	0.975905	0.723206	0.91229	0.993609	1.00242	0.960699	0.459414	0.770807	0.973187	0.915669	0.876515
HD6	1	0.94471	0.81829	0.92887	1.06197	1.15212	0.978183	0.511556	1.05957	0.850667	0.848177	0.880155
HD7	1	1.00571	0.586448	0.665347	0.937212	0.757135	0.913552	0.416774	0.834008	0.807586	0.868717	0.883171
HD8	1	0.988929	0.885877	0.992757	1.05856	1.13864	1.14899	0.569374	1.01842	0.996172	1.01811	1.09746
	Abbreviated	Full Text
	NT	No Treatment
	D	DMSO
	BRYO 10	Bryostatin (10nM)
	BRYO 1	Bryostatin (1nM)
	PRO	Prostratin
	JQ1	JQ1
	ING	Ingenol (100nM)
	PMA	PMA
	BRYO 10/JQ1	Bryostatin (10nM)/JQ1
	BRYO 1/JQ1	Bryostatin(1nM)/JQ1
	PRO/JQ1	Prostratin/JQ1
	ING/JQ1	Ingenol/JQ1

## Sheet: %PD1
	NT	D	BRYO 10	BRYO 1	PRO	JQ1	ING	PMA	BRYO 10/JQ1	BRYO 1/JQ1	PRO/JQ1	ING/JQ1
HD1	0.62	0.34	0.53	0.35	0.083	0.13	0.41	1.4	0.43	1.02	0.1	0.95
HD2	0.64	0.66	2.81	1.01	0.92	0.53	4.55	4.16	2.65	2.21	0.57	4.45
HD3	1.66	1.64	2.11	1.89	2.58	1.25	2.02	3.01	1.99	4.84	2.64	4.45
HD4	1.2	1.07	9.73	4.4	2.78	1.42	10.7	9.7	6.75	4.31	1.71	10.1
HD5	0.45	0.53	9.99	0.63	0.67	0.7	11.6	18.9	12.6	1.56	0.89	8.77
HD6	0.23	0.18	0.89	0.25	0.41	0.59	1.93	1.2	1.34	0.47	0.33	2.16
HD7	1.53	1.93	2.06	0.51	1.9	0.6	7.65	3.59	5.15	1.74	1.72	6.14
HD8	0.76	0.47	4.17	0.48	0.39	0.31	3.64	7.07	1.78	0.57	0.13	1.86
	Abbreviated	Full Text
	NT	No Treatment
	DMSO	DMSO
	BRYO 10	Bryostatin (10nM)
	BRYO 1	Bryostatin (1nM)
	PRO	Prostratin
	JQ1	JQ1
	ING	Ingenol (100nM)
	PMA	PMA
	BRYO 10/JQ1	Bryostatin (10nM)/JQ1
	BRYO 1/JQ1	Bryostatin(1nM)/JQ1
	PRO/JQ1	Prostratin/JQ1
	ING/JQ1	Ingenol/JQ1
