# Supplementary material for: The effect of Ingenol-B on the suppressive capacity of elite suppressor HIV-specific CD8+ T cells
Source: PLoS One. 2017 May 3;12(5):e0174516. doi: 10.1371/journal.pone.0174516 (PMC5414940; doi:10.1371/journal.pone.0174516)
Supplement: S5 Dataset — (XLSX) [file pone.0174516.s014.xlsx]

## Sheet: %CD69
	NT	DMSO	JQ1	BRYO	ING 10	ING 100	ING 1000	BRYO/JQ1	ING 100/JQ1	PMA	PMA/IONO
CP9	1.19	0.8	1.56	72.5	89.7	63.7	69.5	70.2	51.8	61.9	63.1
CP11	0.88	1.03	0.97	97.1	98.4	96.1	96.5	97	96.6	94.8	93.9
CP12	3.93	0.96	2.04	90	93.8	90.7	92.2	90.8	92.6	92.9	93.4
CP16	3.05	2.39	3.13	90.1	94	78.7	84.1	88.8	81.5	68.2	69.5
CP25	0.33	0.21	0.2	79.5	98.3	65.4	68.3	79	70.8	75	70.6
CP41	1.86	1.87	1.69	77.4	88.3	74	88	79.4	79	77	78
	Abbreviated	Full Text
	NT	No Treatment
	DMSO	DMSO
	JQ1	JQ1
	BRYO	Bryostatin (10nM)
	ING 10	Ingenol (10nM)
	ING 100	Ingenol (100nM)
	ING 1000	Ingenol (1000nM)
	BRYO/JQ1	Bryostatin (10nM)/JQ1
	ING 100/JQ1	Ingenol (100nM)/JQ1
	PMA	PMA
	PMA/Iono	PMA/Ionomycin

## Sheet: %Annexin V
	NT	DMSO	JQ1	BRYO	ING 10	ING 100	ING 1000	BRYO/JQ1	ING 100/JQ1	PMA	PMA/IONO
CP9	0.87	0.91	0.48	17.8	9.52	26.5	19.3	18.8	31.2	23.9	24.9
CP11	0.4	0.59	0.44	2.2	1.78	2.58	2.03	2.14	2.17	2.97	3.68
CP12	1.07	1.77	1.92	6.01	3.17	5.43	5.59	6.26	6.78	4.96	6.07
CP16	2.71	2.68	3.11	12.7	4.774	15.4	13.3	21	19.4	12	16.8
CP25	1.26	0.61	0.69	9.39	5.49	19.1	16.4	12.7	17.7	18.8	23.4
CP41	1.44	1.47	1.24	6.04	3.91	7.52	6	5.6	15.45	12.526	14.97
	Abbreviated	Full Text
	NT	No Treatment
	DMSO	DMSO
	JQ1	JQ1
	BRYO	Bryostatin (10nM)
	ING 10	Ingenol (10nM)
	ING 100	Ingenol (100nM)
	ING 1000	Ingenol (1000nM)
	BRYO/JQ1	Bryostatin (10nM)/JQ1
	ING 100/JQ1	Ingenol (100nM)/JQ1
	PMA	PMA
	PMA/Iono	PMA/Ionomycin

## Sheet: CD3 Normalized to NT
	NT	DMSO	JQ1	BRYO	ING 10	ING 100	ING 1000	BRYO/JQ1	ING 100/JQ1	PMA	PMA/IONO
CP9	1.03091	1	0.969089	0.425391	0.575529	0.429439	0.378105	0.404968	0.34701	0.416	0.401104
CP11	0.940617	1	0.993086	0.390864	0.500741	0.369506	0.354938	0.405185	0.344074	0.328	0.30037
CP12	0.9877	1	1.04009	0.435837	0.532111	0.421881	0.374216	0.415494	0.376937	0.402	0.381668
CP16	1.01839	1	1.00121	0.515225	1.28116	0.510099	0.479047	0.532107	0.544769	0.459	0.457341
CP25	1.03484	1	1.01802	0.50309	0.677652	0.471679	0.447477	0.473395	0.415551	0.486	0.45194
CP41	1.09583	1	1.14	0.429515	0.54534	0.430777	0.41835	0.451456	0.234718	0.246	0.232816
	Abbreviated	Full Text
	NT	No Treatment
	DMSO	DMSO
	JQ1	JQ1
	BRYO	Bryostatin (10nM)
	ING 10	Ingenol (10nM)
	ING 100	Ingenol (100nM)
	ING 1000	Ingenol (1000nM)
	BRYO/JQ1	Bryostatin (10nM)/JQ1
	ING 100/JQ1	Ingenol (100nM)/JQ1
	PMA	PMA
	PMA/Iono	PMA/Ionomycin

## Sheet: %PD1
	NT	DMSO	JQ1	BRYO	ING 10	ING 100	ING 1000	BRYO/JQ1	ING 100/JQ1	PMA	PMA/IONO
CP9	4.7	4.69	3.84	17.3	12.9	22.3	17.2	16.6	20.7	19.5	21
CP11	0.4	0.38	0.48	0.89	0.96	1.47	1.53	1.34	1.44	1.63	2.39
CP12	4.31	2.54	3.23	6.4	5.19	7.89	7.01	7.01	7.39	8.35	9.1
CP16	0.68	0.67	0.67	2.25	6.518	3.31	3.03	3.13	4.36	3.39	4.56
CP25	3.53	2.79	3.23	9.83	8.72	15.5	14.6	7.66	12.6	14.9	17.6
CP41	2.3	1.98	1.71	5.54	4.82	6.16	5.78	5.08	9.298	9.554	10.93
	Abbreviated	Full Text
	NT	No Treatment
	DMSO	DMSO
	JQ1	JQ1
	BRYO	Bryostatin (10nM)
	ING 10	Ingenol (10nM)
	ING 100	Ingenol (100nM)
	ING 1000	Ingenol (1000nM)
	BRYO/JQ1	Bryostatin (10nM)/JQ1
	ING 100/JQ1	Ingenol (100nM)/JQ1
	PMA	PMA
	PMA/Iono	PMA/Ionomycin

## Sheet: %CD25
	NT	DMSO	JQ1	BRYO	ING 10	ING 100	ING 1000	BRYO/JQ1	ING 100/JQ1	PMA	PMA/IONO
CP9	0.049	0.025	0.027	0.022	0.021	0.052	0.024	0.044	0.024	0.047	0.17
CP11	0.13	0.015	0.045	0.045	0.036	0.023	0	0	0.011	0.023	0.081
CP12	0.15	0.35	0.22	0.052	0.095	0.018	0.019	0.017	0	0.14	0.035
CP16	0.011	0.061	0.023	0.01	0.025	0.031	0.012	0.012	0.011	0.03	0.011
CP25	0.029	0.14	0.027	0.018	0	0.036	0.054	0	0.017	0.017	0.037
CP41	0.18	0.19	0.023	0.046	0	0.016	0.05	0.047	0	0	0
	Abbreviated	Full Text
	NT	No Treatment
	DMSO	DMSO
	JQ1	JQ1
	BRYO	Bryostatin (10nM)
	ING 10	Ingenol (10nM)
	ING 100	Ingenol (100nM)
	ING 1000	Ingenol (1000nM)
	BRYO/JQ1	Bryostatin (10nM)/JQ1
	ING 100/JQ1	Ingenol (100nM)/JQ1
	PMA	PMA
	PMA/Iono	PMA/Ionomycin

## Sheet: %HLA-DR_CD38
	NT	DMSO	JQ1	BRYO	ING 10	ING 100	ING 1000	BRYO/JQ1	ING 100/JQ1	PMA	PMA/IONO
CP9	0.2	0.25	0.21	0.13	0.1	0.13	0.097	0	0.048	0.047	0.15
CP11	0.14	0.058	0.17	0.61	0.25	0.39	0.41	0.63	0.52	0.7	0.4
CP12	0.3	0.74	0.74	0.96	0.3	0.18	0.42	0.33	0.16	0.54	0.42
CP16	0.17	0.22	0.082	0.15	0	0.084	0.047	0.071	0.056	0.11	0.032
CP25	0.087	0.22	0.08	0.088	0.034	0.036	0.018	0.017	0.05	0.052	0
CP41	2.37	2.89	2.76	2.82	2.77	2.16	2.97	0.6	0.72	0.52	0.76
	Abbreviated	Full Text
	NT	No Treatment
	DMSO	DMSO
	JQ1	JQ1
	BRYO	Bryostatin (10nM)
	ING 10	Ingenol (10nM)
	ING 100	Ingenol (100nM)
	ING 1000	Ingenol (1000nM)
	BRYO/JQ1	Bryostatin (10nM)/JQ1
	ING 100/JQ1	Ingenol (100nM)/JQ1
	PMA	PMA
	PMA/Iono	PMA/Ionomycin
