# Supplementary material for: The effect of Ingenol-B on the suppressive capacity of elite suppressor HIV-specific CD8+ T cells
Source: PLoS One. 2017 May 3;12(5):e0174516. doi: 10.1371/journal.pone.0174516 (PMC5414940; doi:10.1371/journal.pone.0174516)
Supplement: S7 Dataset — (XLSX) [file pone.0174516.s016.xlsx]

## Sheet: %CD69
	NT	DMSO	JQ1	BRYO	ING 10	ING 100	ING 1000	BRYO/JQ1	ING 100/JQ1	PMA	PMA/IONO
CP9	1.01	0.78	2.35	92.9	77.1	88.5	89.2	92.6	76.4	86.8	86.6
CP11	1.82	0.91	1.23	98.6	81.6	83.7	82.4	95.9	41.3	98.9	97.3
CP12	3.17	7.02	4.79	86.6	45.6	52.4	74.3	81.8	36.9	99.4	99.1
CP16	1.32	1.13	1.19	75.2	39.1	54.4	53.7	72.4	39.9	94.7	95.3
CP25	2.51	0.94	9.4	82	55.6	62.5	66.2	88.3	60.2	97.9	97.1
CP41	1.65	1.29	6.8	94.3	90.5	84.5	85	85.9	59.2	90.3	91.8
	Abbreviated	Full Text
	NT	No Treatment
	DMSO	DMSO
	JQ1	JQ1
	BRYO	Bryostatin (10nM)
	ING 10	Ingenol (10nM)
	ING 100	Ingenol (100nM)
	ING 1000	Ingenol (1000nM)
	BRYO/JQ1	Bryostatin (10nM)/JQ1
	ING 100/JQ1	Ingenol (100nM)/JQ1
	PMA	PMA
	PMA/Iono	PMA/Ionomycin

## Sheet: %Annexin V
	NT	DMSO	JQ1	BRYO	ING 10	ING 100	ING 1000	BRYO/JQ1	ING 100/JQ1	PMA	PMA/IONO
CP9	1.03	0.89	0.75	9.93	1.14	12.1	11.4	14.3	15.2	14.8	18.9
CP11	1.12	1.3	1.21	2.24	1.97	4.49	2.57	2.17	3.99	5.29	5.02
CP12	3.17	2.42	2.72	6.66	3.41	6.22	6.11	7.25	12.4	8.39	10.3
CP16	1.43	1.4	1.71	4.52	2.34	7.74	6.92	5.71	12.9	14.1	11.1
CP25	1.35	1.34	1.32	3.63	3	6.27	5.46	5.01	10.2	11.8	14.5
CP41	1.21	1.17	0.89	15.2	7.53	16.7	13.1	10.4	15.8	18.7	17
	Abbreviated	Full Text
	NT	No Treatment
	DMSO	DMSO
	JQ1	JQ1
	BRYO	Bryostatin (10nM)
	ING 10	Ingenol (10nM)
	ING 100	Ingenol (100nM)
	ING 1000	Ingenol (1000nM)
	BRYO/JQ1	Bryostatin (10nM)/JQ1
	ING 100/JQ1	Ingenol (100nM)/JQ1
	PMA	PMA
	PMA/Iono	PMA/Ionomycin

## Sheet: CD3 Normalized to NT
	NT	DMSO	JQ1	BRYO	ING 10	ING 100	ING 1000	BRYO/JQ1	ING 100/JQ1	PMA	PMA/IONO
CP9	0.992954	1	0.998993	0.537182	0.856838	0.609414	0.63132	0.531735	0.598757	0.419716	0.437241
CP11	1.0188	1	0.971105	0.737039	0.863819	0.903913	0.865201	0.753629	0.708835	0.638463	0.588276
CP12	0.987082	1	1.01663	0.696214	1.034	0.987825	0.934224	0.794209	0.940312	0.544321	0.568077
CP16	1.01287	1	1.00948	0.807617	0.941534	0.977472	0.942607	0.820669	0.874844	0.78634	0.84713
CP25	1.00673	1	0.974827	0.558494	0.825349	0.676456	0.665089	0.558201	0.687189	0.403356	0.392185
CP41	0.931016	1	1.05567	0.639366	0.915035	0.794913	0.817419	0.67519	0.789186	0.53882	0.584099
	Abbreviated	Full Text
	NT	No Treatment
	DMSO	DMSO
	JQ1	JQ1
	BRYO	Bryostatin (10nM)
	ING 10	Ingenol (10nM)
	ING 100	Ingenol (100nM)
	ING 1000	Ingenol (1000nM)
	BRYO/JQ1	Bryostatin (10nM)/JQ1
	ING 100/JQ1	Ingenol (100nM)/JQ1
	PMA	PMA
	PMA/Iono	PMA/Ionomycin

## Sheet: %PD1
	NT	DMSO	JQ1	BRYO	ING 10	ING 100	ING 1000	BRYO/JQ1	ING 100/JQ1	PMA	PMA/IONO
CP9	0.28	0.21	0.32	8.9	4.88	11.8	9.13	12	15.8	16.9	18.5
CP11	0.8	0.72	0.72	2.06	1.48	3.47	2.23	1.63	3.3	3.61	2.79
CP12	3.5	3.23	3.36	4.59	4.26	5.04	6.33	7.1	8.62	6.19	6.72
CP16	0.69	0.61	0.5	3.69	1.99	7.42	6.55	4.5	11.4	9.98	7.56
CP25	0.18	0.14	0.12	2.2	1.29	4.99	4.61	3.99	8.37	7.02	7.67
CP41	1.02	1.07	1.52	15.7	7.53	17	13.5	11.2	14.7	19	15
	Abbreviated	Full Text
	NT	No Treatment
	DMSO	DMSO
	JQ1	JQ1
	BRYO	Bryostatin (10nM)
	ING 10	Ingenol (10nM)
	ING 100	Ingenol (100nM)
	ING 1000	Ingenol (1000nM)
	BRYO/JQ1	Bryostatin (10nM)/JQ1
	ING 100/JQ1	Ingenol (100nM)/JQ1
	PMA	PMA
	PMA/Iono	PMA/Ionomycin

## Sheet: %CD25
	NT	DMSO	JQ1	BRYO	ING 10	ING 100	ING 1000	BRYO/JQ1	ING 100/JQ1	PMA	PMA/IONO
CP9	0.17	0.033	0.22	3.99	0.33	0.91	1.39	4	1.57	31.4	38
CP11	0.18	0.15	0.13	3.11	0.38	0.25	0.018	3.07	1.22	13.6	23.9
CP12	0.11	0.051	0.19	1.67	0.066	0.18	0.66	2.44	0.27	12.7	22.3
CP16	0.087	0.037	0.026	0.35	0.054	0.12	0.36	0.39	0.19	16.7	23.3
CP25	0.22	0.062	0.12	4.6	0.37	0.11	0.38	3.43	0.76	15.4	20.9
CP41	0.09	0.16	0.19	0.093	0.12	0.053	0.047	0.49	0.15	2.26	5.51
	Abbreviated	Full Text
	NT	No Treatment
	DMSO	DMSO
	JQ1	JQ1
	BRYO	Bryostatin (10nM)
	ING 10	Ingenol (10nM)
	ING 100	Ingenol (100nM)
	ING 1000	Ingenol (1000nM)
	BRYO/JQ1	Bryostatin (10nM)/JQ1
	ING 100/JQ1	Ingenol (100nM)/JQ1
	PMA	PMA
	PMA/Iono	PMA/Ionomycin

## Sheet: %HLA-DR_CD38
	NT	DMSO	JQ1	BRYO	ING 10	ING 100	ING 1000	BRYO/JQ1	ING 100/JQ1	PMA	PMA/IONO
CP9	0.84	1.14	1.64	3.42	0.89	4.39	3.87	7.8	6.52	21	25.8
CP11	0.13	0.074	0.12	2	0.21	0.29	0.11	0.95	7.71	10.8	11.1
CP12	0.19	0.31	0.27	0.92	0.2	0.5	0.51	0.88	0.4	6.04	9.77
CP16	0.36	0.36	0.22	0.78	0.16	0.32	0.56	0.67	0.15	6.42	6.02
CP25	1.94	2.42	3.09	2.6	1.69	3.22	3	4.15	3.85	9.64	12.9
CP41	0.67	0.84	1	3.59	1.15	1.17	1.21	1.77	0.54	21.5	23.6
	Abbreviated	Full Text
	NT	No Treatment
	DMSO	DMSO
	JQ1	JQ1
	BRYO	Bryostatin (10nM)
	ING 10	Ingenol (10nM)
	ING 100	Ingenol (100nM)
	ING 1000	Ingenol (1000nM)
	BRYO/JQ1	Bryostatin (10nM)/JQ1
	ING 100/JQ1	Ingenol (100nM)/JQ1
	PMA	PMA
	PMA/Iono	PMA/Ionomycin
