# Supplementary material for: The effect of Ingenol-B on the suppressive capacity of elite suppressor HIV-specific CD8+ T cells
Source: PLoS One. 2017 May 3;12(5):e0174516. doi: 10.1371/journal.pone.0174516 (PMC5414940; doi:10.1371/journal.pone.0174516)
Supplement: S8 Dataset — (XLSX) [file pone.0174516.s017.xlsx]

## Sheet: For_Figure2
	NT	DMSO	ING 10	ING 100	ING 1000
ES48	71.9918	70.6365	85.154	87.3922	83.4702
ES3	27.2517	17.4365	46.6513	45.612	33.2563
ES24	59.0871	67.1784	63.9834	61.9087	49.2946
ES5	65.4195	71.9215	63.2038	59.2081	60.6248
ES22	75.5431	76.0425	86.6167	86.3421	83.3583
	Abbreviated	Full Text
	NT	No Treatment
	DMSO	DMSO
	ING 10	Ingenol (10nM)
	ING 100	Ingenol (100nM)
	ING 1000	Ingenol (1000nM)

## Sheet: For_Figure3
	NT	DMSO	BRYO 10	BRYO 1	PRO	JQ1	ING	PMA	BRYO 10/JQ1	BRYO 1/JQ1	PRO/JQ1	ING/JQ1
ES9	65.6132	57.5	5.66038	18.0818	74.92	66.1006	72.4057	48.9623	3.14465	12.4214	53.6006	41.6824
ES22	67.7982	67.3394	44.7339	35.4862	67.8	65.7248	59.7798	72.4771	34.4954	39.6697	71.2844	39.0826
ES6	49.1847	46.0732	1.33112	11.8136	33.11	52.1963	53.4609	10.9817	0	6.3228	16.8053	11.4809
ES31	63.3015	62.0611	21.9466	42.6336	61.58	63.3015	77.0229	80.1336	15.2672	29.1985	37.4809	56.6985
ES5	39.3189	46.0371	16.2539	70.6811	40.06	57.7709	45.9443	24.4892	33.4984	57.3065	27.0898	29.9071
ES24	76.7177	76.9584	25.3829	66.0832	80.94	77.5492	83.1947	53.6543	22.9759	38.2713	65.1422	61.0941
	Abbreviated	Full Text
	NT	No Treatment
	DMSO	DMSO
	BRYO 10	Bryostatin (10nM)
	BRYO 1	Bryostatin (1nM)
	PRO	Prostratin
	JQ1	JQ1
	ING	Ingenol (100nM)
	PMA	PMA
	BRYO 10/JQ1	Bryostatin (10nM)/JQ1
	BRYO 1/JQ1	Bryostatin(1nM)/JQ1
	PRO/JQ1	Prostratin/JQ1
	ING/JQ1	Ingenol/JQ1

## Sheet: For_Figure8
	NT	DMSO	ING 10	JQ1	ING 10/JQ1
ES48	71.9918	70.6365	85.154	69.4866	77.0637
ES3	27.2517	17.4365	46.6513	34.2956	25.0577
ES24	59.0871	67.1784	63.9834	58.8382	51.2863
ES5	65.4195	71.9215	63.2038	71.522	52.6335
ES22	75.5431	76.0425	86.6167	71.1361	72.9214
	Abbreviated	Full Text
	NT	No Treatment
	DMSO	DMSO
	ING 10	Ingenol (10nM)
	JQ1	JQ1
	ING 10/JQ1	Ingenol (10nM)/ JQ1
