# Supplementary material for: The effect of Ingenol-B on the suppressive capacity of elite suppressor HIV-specific CD8+ T cells
Source: PLoS One. 2017 May 3;12(5):e0174516. doi: 10.1371/journal.pone.0174516 (PMC5414940; doi:10.1371/journal.pone.0174516)
Supplement: S9 Dataset — (XLSX) [file pone.0174516.s018.xlsx]

## Sheet: HD-CFSE
	NT	DMSO	ING 10	ING 100	JQ1	PMA	ING 10/JQ1	ING 100/JQ1	PMA/IONO
HD1	0.22	0.29	0.45	0.3	0.17	0.37	0.32	0.22	0
HD2	0.2	0.22	0.38	0.2	0.3	0.34	0.26	0.32	0
HD3	0.017	0.017	0.37	0.69	0.023	6.26	0.062	0.022	13.8
HD4	0	0.018	0.34	0.12	0	1.4	0	0	1.18
HD5	0.016	0	0.11	0.053	0.037	4.3	0.094	0.058	6.25
HD6	0.082	0.036	0.75	0.49	0.61	1.49	0.098	0.058	1.81
	Abbreviated	Full Text
	NT	No Treatment
	DMSO	DMSO
	ING 10	Ingenol (10nM)
	ING 100	Ingenol (100nM)
	JQ1	JQ1
	PMA	PMA
	ING 10/JQ1	Ingenol (10nM)/JQ1
	ING 100/JQ1	Ingenol (100nM)/JQ1
	PMA/IONO	PMA/Ionomycin

## Sheet: CP-Ki67
	NT	DMSO	JQ1	PMA/IONO	ING 10	ING 100	ING 10/JQ1	ING 100/JQ1	PMA
CP11	0.51	1.05	0.53	57.9	0.6	1.03	0.63	0.64	24.5
CP12	0	0.52	0.63	28.8	1.78	2.97	1.48	2.74	16.3
CP16	0.59	1.13	0.49	41	0.54	1.17	0.87	1.51	29.7
CP41	0.59	0.92	2.84	28.1	1.36	3.68	0.36	1.46	13.2
	Abbreviated	Full Text
	NT	No Treatment
	DMSO	DMSO
	JQ1	JQ1
	PMA/IONO	PMA/Ionomycin
	ING 10	Ingenol (10nM)
	ING 100	Ingenol (100nM)
	ING 10/JQ1	Ingenol (10nM)/JQ1
	ING 100/JQ1	Ingenol (100nM)/JQ1
	PMA	PMA

## Sheet: SFig7_SuppressionSimulatedDeath
	NT	DMSO	ING 10	ING 100	JQ1	PMA	ING 10/JQ1	ING 100/JQ1
HD1	0.62	0.37	0.65	0.65	0.46	0.23	0.24	0.46
HD2	0.59	0.35	1.21	0.92	0.27	1.51	0.73	0.8
HD3	0.4	0.56	0.73	0.39	0.3	0.76	0.42	0.54
HD4	0.19	0.12	0.2	0.33	0.46	0.26	0.48	0.94
HD5	0.26	0.21	0.62	0.52	0.21	0.42	0.59	0.7
HD6	0.52	0.24	0.78	1.1	0.2	0.38	1.12	0.58
	Abbreviated	Full Text
	NT	No Treatment
	DMSO	DMSO
	ING 10	Ingenol (10nM)
	ING 100	Ingenol (100nM)
	JQ1	JQ1
	PMA	PMA
	ING 10/JQ1	Ingenol (10nM)/JQ1
	ING 100/JQ1	Ingenol (100nM)/JQ1
